# Supplementary material for: Transcriptional bursting is intrinsically caused by interplay between RNA polymerases on DNA
Source: Nat Commun. 2016 Dec 7;7:13788. doi: 10.1038/ncomms13788 (PMC5151093; doi:10.1038/ncomms13788)
Supplement: Supplementary Software 1 — A stochastic cellular automaton model of transcription [file ncomms13788-s2.txt]

close all

n=326;%the number of boxes
r=0;%the number of mRNA

kI=0.0045;% kI(initiation rate)/ kF(10/s)
kR=0.0003;% kR(rescue rate)/ kF(10/s)
timelimit=1000000;%simulation repetitions. One repetition corresponds to 1/kF (100 ms).
r_tmp=r;

kA=0.005;%kA(arrest rate)/ kF(10/s)
RNAPcollision=15;%the number of boxes between two colliding (pushing) RNAPs
cells = zeros(1,n);%DNA lane represented by boxes
arrest_dwell = zeros(1,n);%boxes for dwelltime
cells(1)=1;
cells_next=cells;
vis=71;%visualization position

time=0;

while time<timelimit
    firstcells=0;
    for r=1:15
        firstcells=firstcells+cells(r);
    end    
    
    if firstcells==0  %if there is no RNAP in the first 15 boxes
  
        r1=rand;
        tau=-(1./kI)*log(r1) ;
        
      initiation_dwell=round(tau);
        
        for k=1:initiation_dwell
         
            r2=rand(1,n);
        
            
            for i=1:n-1
                leadingRNAP=0;
                for j=1:RNAPcollision
                    if i+j<=n;
                        leadingRNAP=leadingRNAP+cells(i+j);
                    end
                end
                
                if i<=RNAPcollision+2 || (cells(i-RNAPcollision)+cells(i-RNAPcollision-1)~=0) 
                    arrest_rate=0;%if RNAP is located in the first 17 boxes or pushed by a trailing RNAP, RNAP is never arrested.
                    
                else
                    arrest_rate=kA;
                end
                
                if cells(i)==1 && leadingRNAP==0
                    
                    if r2(i)>= arrest_rate
                        
                        cells_next(i)=0;
                        cells_next(i+1)=1;
                    else
                        cells_next(i)=2;
                        
                        r3=rand;
                        tau2=-(1./kR)*log(r3) ;
                        arrest_dwell(i)=tau2;
                        
                    end
                    
                end
                
                if cells(i)==2
                   
                    if  cells(i-RNAPcollision)+cells(i-RNAPcollision-1)~=0
                        
                        if arrest_dwell(i)<=0 && leadingRNAP==0 
                            cells_next(i)=0;
                            cells_next(i+1)=1;
                            
                        else
                            arrest_dwell(i)=arrest_dwell(i)-1;
                            
                        end
                    end
                end
            end
            
            if cells(n)==1
                cells_next(n)=0;           
            end
            
            if cells(vis)==1 && cells_next(vis+1)==1
                r=1;
            else
                r=0;
            end
            
  
            r_tmp=[r_tmp r];
        
            cells=cells_next;
            
          
            disp(time+k);
                        
        end
        
        time=time+tau;
        cells(1)=1;
        
    else %if there are RNAPs in the first 15 boxes
      
        r2=rand(1,n);
        
        for i=1:n-1
            leadingRNAP=0;
            for j=1:RNAPcollision
                if i+j<=n;
                    leadingRNAP=leadingRNAP+cells(i+j);
                end
            end
            
            if i<=RNAPcollision+2 || (cells(i-RNAPcollision)+cells(i-RNAPcollision-1)~=0) 
                arrest_rate=0;
                
            else
                arrest_rate=kA;
            end
            
            if cells(i)==1 && leadingRNAP==0
                
                if r2(i)>= arrest_rate
                    
                    cells_next(i)=0;
                    cells_next(i+1)=1;
                else
                    cells_next(i)=2;
                    
                    r3=rand;
                    tau2=-(1./kR)*log(r3) ;
                    arrest_dwell(i)=tau2;
                    
                    
                end
                
            end
            
            if cells(i)==2
               
                if  cells(i-RNAPcollision)+cells(i-RNAPcollision-1)~=0
                    
                    if arrest_dwell(i)<=0 && leadingRNAP==0
                        cells_next(i)=0;
                        cells_next(i+1)=1;
                        
                    else
                        arrest_dwell(i)=arrest_dwell(i)-1;
                        
                    end
                end
            end
        end
        
        if cells(n)==1
            cells_next(n)=0;
        end
        
        if cells(vis)==1 && cells_next(vis+1)==1
            r=1;
        else
            r=0;
        end
        
        
        r_tmp=[r_tmp r];
       
        cells=cells_next;
                   
        time=time+1;
        disp(time);
        
    end
    
end

%make histogram
x=size(r_tmp);
bintime=4000;
q=floor(x(2)/bintime);

total_r=zeros(1,q);

for i=1:q
    r=0;
    for k=1:bintime
        r=r+r_tmp(k+(i-1)*bintime);
    end
    
    total_r(i)=r;
    
end

figure;
h=histogram(total_r,max(total_r));
