# Supplementary material for: Transcriptional bursting is intrinsically caused by interplay between RNA polymerases on DNA
Source: Nat Commun. 2016 Dec 7;7:13788. doi: 10.1038/ncomms13788 (PMC5151093; doi:10.1038/ncomms13788)
Supplement: Supplementary Software 2 — A stochastic cellular automaton model with mRNA degradation [file ncomms13788-s3.txt]

close all

n=1600;%the number of boxes
r=0;%the number of mRNA
kI=0.02;% kI(initiation rate)/ kF(10/s)
kR=0.0003;% kR(rescue rate)/ kF(10/s)
kd=0.0016;% degradation rate
a2=kd*1;
r4=rand;
tau_d=-(1./a2)*log(r4);%dwelltime for mRNA degradation
timelimit=1000000;%simulation repetitions. One repetition corresponds to 1/kF (100 ms).
r_tmp=r;
kA=0.000005;%kA(arrest rate)/ kF(10/s)
RNAPcollision=15;%the number of boxes between two colliding (pushing) RNAPs
cells = zeros(1,n);%DNA lane represented by boxes
arrest_dwell = zeros(1,n);%boxes for dwelltime
cells(1)=1;
cells_next=cells;


time=0;


while time<timelimit
    firstcells=0;
    for o=1:15
        firstcells=firstcells+cells(o);
    end
    
    
    if firstcells==0 %if there is no RNAP in the first 15 boxes
        
        
        r1=rand;
        tau=-(1./kI)*log(r1) ;
        
        time_ca=round(tau);
        
        for k=1:time_ca
            
            r2=rand(1,n);
            
            if tau_d<=0 && r>=2;
                r=r-1;
                a2=kd*r;
                r4=rand;
                tau_d=-(1./a2)*log(r4);
            end
            
            if tau_d<=0 && r==1;
                r=r-1;
                a2=kd*1;
                r4=rand;
                tau_d=-(1./a2)*log(r4);
            end
            
            for i=1:n-1
                leadingRNAP=0;
                for j=1:RNAPcollision
                    if i+j<=n;
                        leadingRNAP=leadingRNAP+cells(i+j);
                    end
                end
                
                if i<=RNAPcollision+2 || (cells(i-RNAPcollision)+cells(i-RNAPcollision-1)~=0)
                    arrest_rate=0;%if RNAP is located in the first 17 boxes or pushed by a trailing RNAP, RNAP is never arrested.
                    
                else
                    
                    
                    arrest_rate=kA;
                    
                end
                
                if cells(i)==1 && leadingRNAP==0
                    
                    if r2(i)>= arrest_rate
                        
                        cells_next(i)=0;
                        cells_next(i+1)=1;
                    else
                        cells_next(i)=2;
                        
                        r3=rand;
                        tau2=-(1./kR)*log(r3) ;
                        arrest_dwell(i)=tau2;
                        
                        
                    end
                    
                end
                
                if cells(i)==2
                    
                    if  cells(i-RNAPcollision)+cells(i-RNAPcollision-1)~=0
                        
                        if arrest_dwell(i)<=0 && leadingRNAP==0 
                            cells_next(i)=0;
                            cells_next(i+1)=1;
                            
                        else
                            arrest_dwell(i)=arrest_dwell(i)-1;
                            
                        end
                    end
                end
            end
            
            if cells(n)==1
                cells_next(n)=0;
                r=r+1;
            end
            
            
         
            r_tmp=[r_tmp r];
            
           
            
            cells=cells_next;
            
          
            if r~=0;
            tau_d=tau_d-1;
            end
            disp(time+k);
            
            
        end
        
        time=time+tau;
        cells(1)=1;
        
    else %if there are RNAPs in the first 15 boxes
       
        r2=rand(1,n);
        
        if tau_d<=0 && r>=2;
            r=r-1;
            a2=kd*r;
            r4=rand;
            tau_d=-(1./a2)*log(r4);
        end
        
        if tau_d<=0 && r==1;
            r=r-1;
            a2=kd*1;
            r4=rand;
            tau_d=-(1./a2)*log(r4);
        end
        
        for i=1:n-1
            leadingRNAP=0;
            for j=1:RNAPcollision
                if i+j<=n;
                    leadingRNAP=leadingRNAP+cells(i+j);
                end
            end
            
            if i<=RNAPcollision+2 || (cells(i-RNAPcollision)+cells(i-RNAPcollision-1)~=0) 
                arrest_rate=0;
                
            else
                
              
                    arrest_rate=kA;
                
            end
            
            if cells(i)==1 && leadingRNAP==0
                
                if r2(i)>= arrest_rate
                    
                    cells_next(i)=0;
                    cells_next(i+1)=1;
                else
                    cells_next(i)=2;
                    
                    r3=rand;
                    tau2=-(1./kR)*log(r3) ;
                    arrest_dwell(i)=tau2;
                    
                    
                end
                
            end
            
            if cells(i)==2
                
                if  cells(i-RNAPcollision)+cells(i-RNAPcollision-1)~=0
                    
                    if arrest_dwell(i)<=0 && leadingRNAP==0
                        cells_next(i)=0;
                        cells_next(i+1)=1;
                        
                    else
                        arrest_dwell(i)=arrest_dwell(i)-1;
                        
                    end
                end
            end
        end
        
            
        if cells(n)==1
            cells_next(n)=0;
            r=r+1;
        end
        
        
        
        r_tmp=[r_tmp r];
        
        cells=cells_next;
        
                
        time=time+1;
        if r~=0;
            tau_d=tau_d-1;
        end
        disp(time);
        
    end
    
end

%make histogram
r_tmpall=r_tmp;
r_ones=find(r_tmp==1);
firstone=r_ones(1);
r_tmp(1:firstone-1)=[];
rmax=max(r_tmp);
hist_r=zeros(1,rmax);
for p=1:rmax+1;
hist_r(p)=size(find(r_tmp==p-1),2);
end

figure;
bar(hist_r);
figure;
plot(r_tmpall);
